# Supplementary material for: Biofabrication of Terminalia ferdinandiana-Conjugated Gold Nanoparticles and Their Anticancer Properties
Source: Life (Basel). 2025 Nov 28;15(12):1829. doi: 10.3390/life15121829 (PMC12734994; doi:10.3390/life15121829)
Supplement: Supplementary file 1 [file life-15-01829-s001.zip]

Archive with 1 entries (1 files):
- life-4002634-supplementary.pdf
